# Supplementary material for: LncDisAP: a computation model for LncRNA-disease association prediction based on multiple biological datasets
Source: BMC Bioinformatics. 2019 Dec 2;20(Suppl 16):582. doi: 10.1186/s12859-019-3081-1 (PMC6886169; doi:10.1186/s12859-019-3081-1)
Supplement: Supplementary file 1 — Additional file 1: Statistics of 54 diseases for evaluating disease-related lncRNA functional network. [file 12859_2019_3081_MOESM1_ESM.xls]

## Sheet: Sheet1
Statistics of 54 diseases for evaluating disease-related lncRNA functional network
Disease name	Disease Ontology	Test node	Positive group	Version 2017	Version 2018
gallbladder cancer	DOID:3121	1	2	10	2
astrocytoma	DOID:3069	32	32	2	326
Duchenne muscular dystrophy	DOID:11723	1	3	3	3
lung adenocarcinoma	DOID:3910	2	11	18	14
glioblastoma multiforme	DOID:3068	4	4	8	13
ovarian cancer	DOID:2394	5	13	29	18
melanoma	DOID:1909	4	6	14	8
pancreatic ductal adenocarcinoma	DOID:3498	2	4	11	5
stomach cancer	DOID:10534	9	34	65	48
pancreatic cancer	DOID:1793	3	7	18	13
esophagus squamous cell carcinoma	DOID:3748	6	9	24	12
lung squamous cell carcinoma	DOID:3907	2	3	4	4
testicular germ cell cancer	DOID:5557	1	1	1	1
non-small cell lung carcinoma	DOID:3908	18	34	35	41
uveal melanoma	DOID:6039	2	2	2	3
acute myeloid leukemia	DOID:9119	1	3	8	3
head and neck squamous cell carcinoma	DOID:5520	2	3	2	3
coronary artery disease	DOID:3393	1	1	2	3
multiple myeloma	DOID:9538	1	1	4	2
breast cancer	DOID:1612	8	25	61	36
familial retinoblastoma	DOID:4648	1	1	2	1
hepatocellular carcinoma	DOID:684	9	34	66	47
papillary thyroid carcinoma	DOID:3969	1	4	9	9
urinary bladder cancer	DOID:11054	2	11	32	15
endometrial cancer	DOID:1380	1	3	16	4
large intestine cancer	DOID:5672	10	26	55	36
laryngeal squamous cell carcinoma	DOID:2876	3	3	5	3
rheumatoid arthritis	DOID:7148	2	2	2	3
malignant glioma	DOID:3070	6	18	34	21
osteosarcoma	DOID:3347	6	10	19	18
ovarian carcinoma	DOID:4001	6	7	3	8
oral squamous cell carcinoma	DOID:0050866	1	2	6	3
tongue squamous cell carcinoma	DOID:0050865	1	4	7	5
neuroblastoma	DOID:769	1	1	11	1
prostate cancer	DOID:10283	6	18	35	23
nasopharynx carcinoma	DOID:9261	2	5	12	7
acute promyelocytic leukemia	DOID:0060318	1	1	3	1
adult medulloblastoma	DOID:3864	1	1	2	1
colonic benign neoplasm	DOID:235	3	6	11	9
lung benign neoplasm	DOID:3683	8	17	31	18
lung small cell carcinoma	DOID:5409	1	2	3	2
myeloid neoplasm	DOID:0070004	1	1	1	1
congestive heart failure	DOID:6000	2	2	4	2
renal clear cell carcinoma	DOID:4467	2	3	7	4
collecting duct carcinoma	DOID:4464	5	6	15	10
diffuse large B-cell lymphoma	DOID:0050745	1	1	4	4
cholangiocarcinoma	DOID:4947	5	6	1	6
thyroid cancer	DOID:1781	3	4	7	4
cervical cancer	DOID:4362	2	7	17	10
squamous cell carcinoma	DOID:1749	7	9	3	10
pituitary cancer	DOID:1785	1	1	3	1
cancer	DOID:162	9	14	25	19
esophageal cancer	DOID:5041	2	3	9	3
Huntington's disease	DOID:12858	1	2	8	2
